# Supplementary material for: Highly Self-Healable Polymeric Coating Materials with Enhanced Mechanical Properties Based on the Charge Transfer Complex
Source: Polymers (Basel). 2022 Nov 28;14(23):5181. doi: 10.3390/polym14235181 (PMC9738447; doi:10.3390/polym14235181)
Supplement: Supplementary file 1 [file polymers-14-05181-s001.zip]

Archive with 1 entries (1 files):
- polymers-1991021-supplementary.pdf
